# Supplementary material for: Development of Oxadiazole-Based ODZ10117 as a Small-Molecule Inhibitor of STAT3 for Targeted Cancer Therapy
Source: J Clin Med. 2019 Nov 2;8(11):1847. doi: 10.3390/jcm8111847 (PMC6912340; doi:10.3390/jcm8111847)
Supplement: Supplementary file 1 [file jcm-08-01847-s001.zip]

Archive with 2 entries (2 files):
- jcm-592777R_supplementary materials figure.pptx
- jcm-592777R_supplementary materials.docx
